# Supplementary material for: Molecular Autopsy of Sudden Cardiac Death in the Genomics Era
Source: Diagnostics (Basel). 2021 Jul 30;11(8):1378. doi: 10.3390/diagnostics11081378 (PMC8394514; doi:10.3390/diagnostics11081378)
Supplement: Supplementary file 1 [file diagnostics-11-01378-s001.zip]

Archive with 1 entries (1 files):
- diagnostics-1248769-Supplementary.pdf
